# Supplementary material for: The metabolic basis of cognitive insight in psychosis: A positron emission tomography study
Source: PLoS One. 2017 Apr 17;12(4):e0175803. doi: 10.1371/journal.pone.0175803 (PMC5393874; doi:10.1371/journal.pone.0175803)
Supplement: S1 Dataset — (XLS) [file pone.0175803.s001.xls]

## Sheet: Data
Subject	Age	Sex
1	30	1
2	47	2
3	49	2
4	52	1
5	45	2
6	39	2
7	20	1
8	53	1
9	26	2
10	21	1
11	43	1
12	37	2
13	28	1
14	42	1
15	63	1
16	45	1
17	23	1
18	29	2
19	32	1
20	45	1
21	27	1
22	52	1
23	20	1
24	49	2
25	28	1
26	32	2
27	29	1
28	59	1
29	31	1
30	19	1
31	30	1
32	33	1
33	32	2
34	48	1
35	50	1
36	35	1
37	42	1
38	63	1
39	24	2
40	24	1
41	21	1
42	19	1
43	40	1
44	22	1
45	30	1
46	49	2
47	46	1
48	37	1
49	26	1
50	62	2
51	48	1
52	45	1
53	38	1
54	20	1
55	21	1
56	26	1
57	18	2
58	25	1
59	39	1
60	38	2
61	33	1
62	38	2
63	42	2
								#REF!

## Sheet: Legend
Sex
Male = 1
Female = 2
